# Supplementary material for: 2-(4-Pyridylmeth­oxy)phenol
Source: Acta Crystallogr Sect E Struct Rep Online. 2009 Nov 21;65(Pt 12):o3160. doi: 10.1107/S1600536809047205 (PMC2971908; doi:10.1107/S1600536809047205)
Supplement: Supplementary file 2 [file e-65-o3160-Isup2.hkl]

# 
# h,k,l, Fc-squared, Fo-squared, sigma(Fo-squared) and status flag 
# 
data_I
_shelx_title ' 1 in Pbca' 
_shelx_refln_list_code          4 
_shelx_F_calc_maximum      164.46 
_exptl_crystal_F_000       848.00 
_reflns_d_resolution_high  0.8415 
 
loop_ 
 _symmetry_equiv_pos_as_xyz 
 'x, y, z' 
 '-x+1/2, -y, z+1/2' 
 '-x, y+1/2, -z+1/2' 
 'x+1/2, -y+1/2, -z' 
 '-x, -y, -z' 
 'x-1/2, y, -z-1/2' 
 'x, -y-1/2, z-1/2' 
 '-x-1/2, y-1/2, z' 
 
_cell_length_a    11.8000 
_cell_length_b     9.1136 
_cell_length_c    19.0411 
_cell_angle_alpha  90.000 
_cell_angle_beta   90.000 
_cell_angle_gamma  90.000 
 
_shelx_F_squared_multiplier     1.000 
 
loop_ 
 _refln_index_h 
 _refln_index_k 
 _refln_index_l 
 _refln_F_squared_calc 
 _refln_F_squared_meas 
 _refln_F_squared_sigma 
 _refln_observed_status 
   2   0   0     4740.91     4633.32     95.95 o 
   4   0   0      412.63      462.00     22.79 o 
   6   0   0      100.69      104.11      9.78 o 
   8   0   0      964.23      969.78     18.53 o 
  10   0   0      403.61      444.74     31.82 o 
  12   0   0        0.19       -0.05      9.84 o 
  14   0   0      161.17      151.91     21.60 o 
   2   1   0       49.88       24.40      5.29 o 
   4   1   0     4362.40     4172.31     43.21 o 
   6   1   0     1094.51     1158.48     15.98 o 
   8   1   0       67.12       67.12      7.14 o 
  10   1   0       21.06       30.00      8.96 o 
  12   1   0       93.85      107.03      8.82 o 
   0   2   0     7828.00     7640.55    134.40 o 
   2   2   0       88.87      102.54      6.59 o 
   4   2   0     4764.34     4488.37     48.59 o 
   6   2   0     2170.41     2378.69     40.17 o 
   8   2   0      295.23      311.92     15.72 o 
  10   2   0      418.12      396.22     15.35 o 
  12   2   0        9.42        4.18     11.91 o 
   2   3   0     1864.82     1743.26     24.98 o 
   4   3   0     4899.81     4948.25     66.81 o 
   6   3   0       39.43       62.87      5.51 o 
   8   3   0      408.03      415.36     10.32 o 
  10   3   0        6.92        9.07      8.67 o 
  12   3   0       81.37       71.35     13.15 o 
   0   4   0     1060.33     1066.17     21.11 o 
   2   4   0      470.90      485.12     10.46 o 
   4   4   0      287.32      302.08     10.04 o 
   6   4   0      203.94      178.85     11.62 o 
   8   4   0      555.59      623.26     23.08 o 
  10   4   0       30.66       33.87     11.62 o 
  12   4   0        0.25       10.84     12.32 o 
   2   5   0     1064.66     1058.05     18.07 o 
   4   5   0      653.05      665.76     14.81 o 
   6   5   0       73.29       67.18      8.95 o 
   8   5   0      141.74      131.70      8.39 o 
  10   5   0        1.78        7.84     19.62 o 
  12   5   0        5.99        3.59     15.32 o 
   0   6   0      168.30      169.61     15.24 o 
   2   6   0     2086.81     1976.31     33.54 o 
   4   6   0        5.99        7.20      7.23 o 
   6   6   0      601.77      613.64     17.48 o 
   8   6   0        0.68        2.00      6.11 o 
  10   6   0       20.12       18.68     17.24 o 
   2   7   0       20.56       22.02      9.12 o 
   4   7   0        9.29       12.80      9.43 o 
   6   7   0       29.59       22.74     12.81 o 
   8   7   0        0.26        8.10      8.10 o 
  10   7   0       34.82       22.81     13.50 o 
   0   8   0       31.01       52.65     24.89 o 
   2   8   0      960.97      976.42     22.86 o 
   4   8   0      281.85      285.59     16.62 o 
   6   8   0       26.87       23.21     10.73 o 
   8   8   0        3.34       16.78      9.57 o 
   2   9   0      238.52      272.82     19.19 o 
   4   9   0       92.80       78.42     14.44 o 
   6   9   0        0.06       27.58     16.79 o 
   0  10   0      246.42      236.08     33.53 o 
   2  10   0       10.33        9.27     12.70 o 
   4  10   0        3.58       23.06     22.44 o 
   1   1   1      671.51      541.73      6.81 o 
   2   1   1     2052.04     1796.74     13.62 o 
   3   1   1    10064.43    10033.18    100.05 o 
   4   1   1      206.43      208.76      3.97 o 
   5   1   1      784.12      761.93      7.56 o 
   6   1   1        8.58        7.82      2.82 o 
   7   1   1       97.93      107.31      5.63 o 
   8   1   1        4.16        5.50      4.24 o 
   9   1   1        3.83        5.17      4.80 o 
  10   1   1       72.39       75.92      5.46 o 
  11   1   1        1.22        2.24      5.25 o 
  12   1   1      300.64      324.32     10.06 o 
  13   1   1        8.97       16.38      5.94 o 
   0   2   1     1388.98     1231.65     14.48 o 
   1   2   1     1788.34     1823.46     14.25 o 
   2   2   1       97.87       95.32      5.36 o 
   3   2   1      385.75      361.90      6.19 o 
   4   2   1        0.54        4.13      2.49 o 
   5   2   1      236.17      243.63      4.46 o 
   6   2   1        1.06        6.92      4.50 o 
   7   2   1        0.19        6.29      4.03 o 
   8   2   1      116.66      130.15      5.36 o 
   9   2   1        3.37        6.83      5.93 o 
  10   2   1       25.99       37.05      6.88 o 
  11   2   1       45.50       55.62      8.20 o 
  12   2   1        3.19        8.83      7.44 o 
  13   2   1        0.04        4.24      8.46 o 
   1   3   1     2549.36     2312.11     20.65 o 
   2   3   1      356.19      393.56      5.91 o 
   3   3   1     1222.18     1231.62     11.90 o 
   4   3   1       87.72      144.52      7.98 o 
   5   3   1       19.25       26.18      2.91 o 
   6   3   1      123.24      134.81      6.92 o 
   7   3   1      121.82      117.52      4.78 o 
   8   3   1       51.83       61.83      6.26 o 
   9   3   1       27.28       18.21      5.71 o 
  10   3   1       13.05        6.15      7.71 o 
  11   3   1       12.48       14.05      8.17 o 
  12   3   1        6.30       12.04      7.84 o 
  13   3   1       87.27       97.23     11.33 o 
   0   4   1       46.60       65.45      5.87 o 
   1   4   1      324.38      328.62      6.05 o 
   2   4   1       62.29       57.68      4.57 o 
   3   4   1      757.48      753.39     10.57 o 
   4   4   1      163.76      214.82      6.30 o 
   5   4   1        3.74        4.45      4.43 o 
   6   4   1       10.40       11.73      3.92 o 
   7   4   1      132.28      138.74      8.99 o 
   8   4   1      108.12      102.74      4.70 o 
   9   4   1        0.00        0.85      6.60 o 
  10   4   1       77.87       77.75     10.60 o 
  11   4   1        3.80       -4.63      8.41 o 
  12   4   1        0.55       16.98      8.89 o 
  13   4   1        6.56       16.51     11.00 o 
   1   5   1      785.07      790.64     10.53 o 
   2   5   1        0.00       -2.87      4.15 o 
   3   5   1       43.68       43.53      5.81 o 
   4   5   1      128.85      140.19      7.90 o 
   5   5   1      138.55      148.89      7.10 o 
   6   5   1       27.54       27.03      5.13 o 
   7   5   1       21.32       22.35      4.21 o 
   8   5   1        0.00        5.65      2.92 o 
   9   5   1       32.69       30.27      8.20 o 
  10   5   1       25.46       19.76      6.62 o 
  11   5   1        7.19       18.28      9.17 o 
  12   5   1        0.34       30.41      9.76 o 
   0   6   1      139.26      161.37     13.42 o 
   1   6   1       30.11       32.44      6.50 o 
   2   6   1       40.63       44.33      5.48 o 
   3   6   1       26.03       28.69      5.68 o 
   4   6   1      259.20      285.04      8.96 o 
   5   6   1        5.35        7.69      5.87 o 
   6   6   1      157.58      157.87      8.73 o 
   7   6   1        3.02        7.10      7.32 o 
   8   6   1       93.87       88.44      7.69 o 
   9   6   1       40.39       40.82      7.77 o 
  10   6   1       42.67       32.00      7.89 o 
  11   6   1       21.63       39.16     10.45 o 
   1   7   1       82.01       93.12      7.38 o 
   2   7   1       72.89       78.46      7.70 o 
   3   7   1       94.66       96.68      7.23 o 
   4   7   1        5.22        1.32      7.44 o 
   5   7   1      616.72      614.04     16.02 o 
   6   7   1        4.58        0.05      7.53 o 
   7   7   1       19.63       15.41      7.65 o 
   8   7   1       51.27       38.89      8.67 o 
   9   7   1       42.88       35.35      5.33 o 
  10   7   1       39.30       29.92     14.26 o 
   0   8   1      810.32      846.78     21.20 o 
   1   8   1       83.59      100.51      9.67 o 
   2   8   1        1.33       -5.33      7.15 o 
   3   8   1      104.21      118.21      9.19 o 
   4   8   1       93.58       93.75      9.23 o 
   5   8   1       33.76       33.86      8.32 o 
   6   8   1        3.30        5.34      8.34 o 
   7   8   1       13.17       32.29      8.79 o 
   8   8   1        2.04        5.90      5.81 o 
   9   8   1        4.04        1.21      8.35 o 
   1   9   1      509.29      505.16     16.21 o 
   2   9   1      383.50      376.48     14.20 o 
   3   9   1       35.52       23.86     10.06 o 
   4   9   1        3.97        7.88      8.79 o 
   5   9   1       29.28       43.98      9.18 o 
   6   9   1        0.16        4.22     10.34 o 
   7   9   1        1.11       -0.16      8.76 o 
   0  10   1       19.75        6.20     13.59 o 
   1  10   1        2.59       -2.58      9.62 o 
   2  10   1        0.82       -0.16     10.61 o 
   3  10   1       20.63       19.02     10.12 o 
   4  10   1       16.25       23.23     12.54 o 
   5  10   1        1.96       14.90     10.37 o 
   2   0   2      518.03      373.54      5.89 o 
   3   0   2     2563.72     2520.49     25.13 o 
   4   0   2      125.58      127.63      5.14 o 
   5   0   2      347.29      350.99     11.12 o 
   6   0   2      982.15      914.05     11.40 o 
   7   0   2        5.19        4.38      4.64 o 
   8   0   2       37.47       31.48      7.37 o 
   9   0   2       20.40       29.95      6.86 o 
  10   0   2      141.58      157.57     11.07 o 
  11   0   2      114.45      121.62      9.41 o 
  12   0   2       81.30       93.77      9.26 o 
  13   0   2       92.55      107.36     11.04 o 
   1   1   2     7438.07     6792.78     53.59 o 
   2   1   2    11701.90    11734.45    105.14 o 
   3   1   2     5655.51     5425.45     43.36 o 
   4   1   2      104.08       82.85      3.56 o 
   5   1   2     1505.77     1484.14     11.41 o 
   6   1   2      637.98      639.20      7.82 o 
   7   1   2      119.84      114.57      5.96 o 
   8   1   2       13.36       13.74      4.29 o 
   9   1   2      248.34      249.10      5.97 o 
  10   1   2        3.43        6.09      4.19 o 
  11   1   2      205.48      213.31      6.69 o 
  12   1   2       59.52       60.14      6.66 o 
  13   1   2       28.22       31.11      7.25 o 
   0   2   2     5394.49     5253.41     64.09 o 
   1   2   2      360.12      287.22      4.61 o 
   2   2   2     6969.84     6776.08     62.37 o 
   3   2   2     2233.09     2089.57     16.96 o 
   4   2   2      185.94      167.15      5.24 o 
   5   2   2      298.76      303.29      8.47 o 
   6   2   2        9.69       10.09      3.52 o 
   7   2   2      537.23      548.75      8.90 o 
   8   2   2       13.08       13.25      5.42 o 
   9   2   2      186.36      188.97      7.16 o 
  10   2   2      116.56      134.61     10.29 o 
  11   2   2       14.63       20.71      7.40 o 
  12   2   2        1.68       -5.68      8.07 o 
  13   2   2        0.14       -4.31      8.02 o 
   1   3   2        5.44       11.85      3.34 o 
   2   3   2       51.75       54.58      3.88 o 
   3   3   2       45.02       49.90      4.32 o 
   4   3   2     2344.06     2381.79     20.68 o 
   5   3   2     1392.66     1428.69     16.55 o 
   6   3   2      731.69      804.37     14.01 o 
   7   3   2        2.90        0.13      4.30 o 
   8   3   2       45.21       64.32      6.66 o 
   9   3   2      217.56      224.38     12.94 o 
  10   3   2       22.07       22.40      6.12 o 
  11   3   2        1.40        8.84      8.05 o 
  12   3   2       33.22       34.06      8.69 o 
  13   3   2        3.19       12.13      8.69 o 
   0   4   2     2443.41     2669.99     32.76 o 
   1   4   2        1.61        5.97      4.13 o 
   2   4   2       18.07       14.37      3.88 o 
   3   4   2      107.35      116.67      5.84 o 
   4   4   2      376.25      433.66      8.45 o 
   5   4   2       83.10       89.36      4.79 o 
   6   4   2      131.67      123.24      4.01 o 
   7   4   2      182.54      189.92     10.00 o 
   8   4   2       37.77       37.55      5.59 o 
   9   4   2       46.48       29.16      6.51 o 
  10   4   2        9.33       13.56      6.77 o 
  11   4   2        0.08        4.60      8.31 o 
  12   4   2        1.15       13.48      9.27 o 
   1   5   2      619.53      602.44      9.06 o 
   2   5   2       82.57      111.52      6.16 o 
   3   5   2      684.30      703.95     10.14 o 
   4   5   2        7.64        7.50      5.60 o 
   5   5   2      412.68      392.75      8.54 o 
   6   5   2        8.76        6.94      5.69 o 
   7   5   2        1.05        2.86      3.65 o 
   8   5   2        8.67       12.70      6.02 o 
   9   5   2        0.02        6.61      6.23 o 
  10   5   2        5.85        6.39      5.77 o 
  11   5   2       14.76       21.78      6.63 o 
  12   5   2       57.15       49.27     11.68 o 
   0   6   2       82.98       97.07      9.81 o 
   1   6   2       20.00       16.68      5.89 o 
   2   6   2        2.54        7.76      5.92 o 
   3   6   2       14.57       23.87      5.51 o 
   4   6   2      199.53      223.45      8.37 o 
   5   6   2       70.27       79.16      8.23 o 
   6   6   2       80.36       80.11      7.25 o 
   7   6   2        5.08        3.69      7.64 o 
   8   6   2       11.59        6.71      4.08 o 
   9   6   2        0.33        0.26      6.99 o 
  10   6   2        9.02       10.25      7.70 o 
  11   6   2        6.88       28.26     10.59 o 
   1   7   2       41.33       48.48      7.44 o 
   2   7   2      126.14      132.68      8.50 o 
   3   7   2      334.35      338.77      9.50 o 
   4   7   2       91.01       81.93      7.50 o 
   5   7   2        1.16       -0.88      7.90 o 
   6   7   2       90.15       93.74      7.73 o 
   7   7   2        1.64        3.20      7.54 o 
   8   7   2        5.79       15.16      6.65 o 
   9   7   2       15.07       12.86      8.66 o 
  10   7   2       10.61       14.33     11.47 o 
   0   8   2      406.18      403.43     17.38 o 
   1   8   2      210.66      218.17     10.44 o 
   2   8   2        2.29        2.10      7.54 o 
   3   8   2       28.31       18.94      7.62 o 
   4   8   2        8.12        9.57      7.69 o 
   5   8   2       79.38       74.24      9.37 o 
   6   8   2       10.65       12.39      8.01 o 
   7   8   2        5.98        8.55      9.50 o 
   8   8   2        4.23       14.09      6.24 o 
   9   8   2       34.13       27.27     10.87 o 
   1   9   2      176.69      214.09     11.58 o 
   2   9   2       88.04       83.29     10.04 o 
   3   9   2        0.31        5.99      8.54 o 
   4   9   2      116.20       95.81     15.33 o 
   5   9   2        0.11       14.22      8.17 o 
   6   9   2       11.86       17.45      9.86 o 
   7   9   2        6.60       23.16      9.55 o 
   0  10   2      235.88      238.84     18.64 o 
   1  10   2        5.25       13.09      9.75 o 
   2  10   2       22.16       12.37     10.56 o 
   3  10   2        0.11        9.23     11.58 o 
   4  10   2        0.92       37.37     12.60 o 
   5  10   2        0.01       10.21      9.41 o 
   1   1   3    10824.08    10532.72     95.75 o 
   2   1   3    27046.86    26564.63    329.13 o 
   3   1   3     1957.65     1600.26     20.11 o 
   4   1   3      472.21      495.99      6.27 o 
   5   1   3      640.12      673.47      7.18 o 
   6   1   3     1318.38     1248.14     11.86 o 
   7   1   3       31.64       43.04      3.40 o 
   8   1   3      262.93      292.43      5.82 o 
   9   1   3       74.60       92.56      5.23 o 
  10   1   3      114.62      126.35      6.27 o 
  11   1   3       37.41       29.76      5.64 o 
  12   1   3        0.66        6.19      5.99 o 
  13   1   3        0.58        2.43      7.59 o 
   0   2   3      317.55      390.08      7.29 o 
   1   2   3     2550.90     2296.30     16.52 o 
   2   2   3    17453.61    16271.19    202.55 o 
   3   2   3      516.15      556.05      8.35 o 
   4   2   3      223.31      200.19      4.34 o 
   5   2   3      140.44      141.67      4.71 o 
   6   2   3     1244.20     1371.47     13.87 o 
   7   2   3      467.21      465.27      7.96 o 
   8   2   3       27.21       26.14      6.34 o 
   9   2   3       31.27       30.10      6.26 o 
  10   2   3      176.84      197.06      9.17 o 
  11   2   3        2.58        2.86      6.81 o 
  12   2   3        9.45        5.94      7.84 o 
  13   2   3        6.84        8.66      9.46 o 
   1   3   3      367.13      324.66      6.74 o 
   2   3   3      741.88      745.75      7.97 o 
   3   3   3      873.81      865.15      8.27 o 
   4   3   3       52.95       55.18      2.52 o 
   5   3   3      292.18      330.47     10.37 o 
   6   3   3        6.08       12.44      4.50 o 
   7   3   3        0.34        0.29      4.37 o 
   8   3   3       65.10       60.79      6.34 o 
   9   3   3        0.34       -0.02      5.69 o 
  10   3   3        0.75        4.28      5.68 o 
  11   3   3       43.96       53.04      9.39 o 
  12   3   3       29.64       32.31      8.48 o 
  13   3   3       53.56       36.38      9.68 o 
   0   4   3     7907.17     7957.38    112.69 o 
   1   4   3      244.46      285.64      6.51 o 
   2   4   3     1429.88     1452.70     13.60 o 
   3   4   3      403.12      384.82      7.33 o 
   4   4   3       32.90       23.25      3.66 o 
   5   4   3       18.33       18.45      4.30 o 
   6   4   3      631.78      606.82     10.16 o 
   7   4   3        0.00        5.85      5.68 o 
   8   4   3       13.03        6.58      4.89 o 
   9   4   3       33.56       39.11      6.16 o 
  10   4   3       19.00       24.67      7.15 o 
  11   4   3       23.58       36.20      7.84 o 
  12   4   3        0.65       17.42     10.16 o 
   1   5   3      287.18      304.27      8.33 o 
   2   5   3       16.87       34.24      4.68 o 
   3   5   3      135.86      144.68      5.71 o 
   4   5   3      305.81      311.06      6.47 o 
   5   5   3        9.14        2.00      5.27 o 
   6   5   3       12.30       23.89      5.62 o 
   7   5   3        3.47        8.67      5.39 o 
   8   5   3       87.29       87.35      7.32 o 
   9   5   3        1.40       -2.91      5.41 o 
  10   5   3       18.59       15.64      5.71 o 
  11   5   3        4.54       17.25      6.96 o 
  12   5   3        1.02      -10.61     20.04 o 
   0   6   3      593.75      570.49     14.72 o 
   1   6   3      265.27      266.03     10.52 o 
   2   6   3       74.58       92.50      6.11 o 
   3   6   3      462.13      480.81      9.80 o 
   4   6   3      286.91      312.02      9.37 o 
   5   6   3      122.92      118.54      6.72 o 
   6   6   3       43.63       56.34      6.72 o 
   7   6   3      119.36       82.66     10.32 o 
   8   6   3       45.49       47.89      8.27 o 
   9   6   3        1.08        6.80      7.57 o 
  10   6   3        6.68        8.50      6.46 o 
  11   6   3        0.02       16.07     14.72 o 
   1   7   3       61.83       69.29      7.06 o 
   2   7   3       60.36       63.30      7.00 o 
   3   7   3      562.10      582.20     12.66 o 
   4   7   3      873.09      847.89     15.18 o 
   5   7   3        8.01       12.65      7.10 o 
   6   7   3       67.30       78.93      7.79 o 
   7   7   3       16.49       14.77      5.75 o 
   8   7   3       42.10       26.29      5.78 o 
   9   7   3        5.03       10.21      9.12 o 
  10   7   3        1.20        1.60     13.10 o 
   0   8   3       19.21       18.56      9.70 o 
   1   8   3       35.74       36.39      8.84 o 
   2   8   3       43.03       47.27      7.33 o 
   3   8   3      555.27      521.29     12.19 o 
   4   8   3        4.54        2.73      7.47 o 
   5   8   3        4.30        4.84      7.41 o 
   6   8   3       51.20       51.65     10.22 o 
   7   8   3       49.43       43.15      8.06 o 
   8   8   3       92.55       75.43     14.89 o 
   9   8   3        3.97       10.60     11.38 o 
   1   9   3      185.18      164.82     10.08 o 
   2   9   3        0.38        2.25      9.03 o 
   3   9   3       16.16       21.25      9.50 o 
   4   9   3       31.71       31.91      9.38 o 
   5   9   3       12.87       16.07      8.34 o 
   6   9   3       27.65       30.49     12.08 o 
   7   9   3        1.38       16.48      7.76 o 
   0  10   3      229.06      253.17     21.85 o 
   1  10   3      150.87      147.10     13.66 o 
   2  10   3        9.11       16.45     10.24 o 
   3  10   3        5.58       18.35     11.83 o 
   4  10   3       26.03       49.35     12.63 o 
   5  10   3        2.44       13.13      9.65 o 
   0   0   4     1468.51     2036.31     35.35 o 
   1   0   4        6.53       12.89      4.55 o 
   2   0   4     6926.63     6810.31     70.77 o 
   3   0   4       44.88       54.71      3.89 o 
   4   0   4      584.04      607.88     10.34 o 
   5   0   4       51.73       55.00      6.37 o 
   6   0   4      376.51      385.69      8.65 o 
   7   0   4        1.02        8.22      7.37 o 
   8   0   4        0.57        9.20      4.97 o 
   9   0   4        9.86        5.85      7.15 o 
  10   0   4       94.41      103.36     21.97 o 
  11   0   4      320.74      308.03     10.92 o 
  12   0   4        0.81        8.69      8.64 o 
  13   0   4       74.10       67.40     10.28 o 
   1   1   4     1315.79     1181.87      8.43 o 
   2   1   4    10255.74     9719.25     81.08 o 
   3   1   4      279.32      295.25      3.98 o 
   4   1   4      850.04      823.38      8.34 o 
   5   1   4        5.43        4.81      4.06 o 
   6   1   4      439.13      421.16      5.48 o 
   7   1   4        7.15        6.64      3.46 o 
   8   1   4      563.59      550.50      8.16 o 
   9   1   4       24.49       22.30      3.49 o 
  10   1   4       63.17       62.08      5.47 o 
  11   1   4       11.88       10.47      5.21 o 
  12   1   4      198.05      184.24      7.54 o 
  13   1   4        3.67        3.00      8.02 o 
   0   2   4       35.79       48.11      4.57 o 
   1   2   4     5097.54     4837.44     37.34 o 
   2   2   4     3553.58     3513.89     30.69 o 
   3   2   4       78.09       88.11      4.10 o 
   4   2   4      350.78      308.57      4.34 o 
   5   2   4     1490.20     1530.55     14.02 o 
   6   2   4      123.06      119.02      4.99 o 
   7   2   4      320.39      311.88      6.34 o 
   8   2   4      188.15      197.74      6.76 o 
   9   2   4      183.58      178.58      7.30 o 
  10   2   4      216.75      221.62      9.00 o 
  11   2   4       73.31       60.86      7.79 o 
  12   2   4        3.18        5.59      7.15 o 
  13   2   4        0.06        5.44      8.52 o 
   1   3   4      255.02      248.04      4.81 o 
   2   3   4     2172.83     2101.06     24.18 o 
   3   3   4      124.84      125.72      4.99 o 
   4   3   4     2633.54     2598.93     22.43 o 
   5   3   4      954.07      977.03      9.90 o 
   6   3   4      180.51      199.43      5.92 o 
   7   3   4       31.82       37.78      4.30 o 
   8   3   4       60.54       61.78      5.23 o 
   9   3   4       35.45       39.22      8.65 o 
  10   3   4       59.03       53.83      7.71 o 
  11   3   4        2.08       -2.51      6.71 o 
  12   3   4        4.73       12.11      9.62 o 
  13   3   4        1.20       -3.32      7.77 o 
   0   4   4      122.19      144.80      8.67 o 
   1   4   4     1983.83     2040.54     18.56 o 
   2   4   4      310.95      314.61      5.64 o 
   3   4   4      211.69      201.36      5.52 o 
   4   4   4      155.04      149.07      6.37 o 
   5   4   4      690.94      696.92      7.80 o 
   6   4   4       12.96       20.01      5.11 o 
   7   4   4       34.35       34.66      5.21 o 
   8   4   4        8.68       15.47      5.41 o 
   9   4   4        7.05        7.96      5.83 o 
  10   4   4        0.00        2.61      6.14 o 
  11   4   4        0.86        7.52      8.08 o 
  12   4   4        1.04        4.71      7.32 o 
   1   5   4      227.99      242.55      8.57 o 
   2   5   4      204.32      235.46      7.75 o 
   3   5   4       95.92      103.90      4.58 o 
   4   5   4      112.66      113.40      5.63 o 
   5   5   4      116.78      110.19      5.72 o 
   6   5   4      206.22      211.94      9.78 o 
   7   5   4        5.16        7.64      5.74 o 
   8   5   4      150.02      147.74      8.02 o 
   9   5   4        2.61        9.32      6.91 o 
  10   5   4      100.33       80.53      6.62 o 
  11   5   4       27.78       25.25      7.36 o 
  12   5   4       29.70       32.36     14.08 o 
   0   6   4      600.39      591.86     18.39 o 
   1   6   4       10.50       10.14      5.80 o 
   2   6   4       25.93       30.29      6.35 o 
   3   6   4       52.00       53.06      6.71 o 
   4   6   4        9.67       10.17      5.55 o 
   5   6   4        3.45        2.78      5.53 o 
   6   6   4       20.30       18.84      4.79 o 
   7   6   4       84.84       72.21      6.06 o 
   8   6   4       95.92       84.49      8.97 o 
   9   6   4      119.87       90.21     10.17 o 
  10   6   4        1.23       -4.20      8.09 o 
  11   6   4        4.07       23.92     10.97 o 
   1   7   4       47.05       47.72      7.15 o 
   2   7   4      272.39      281.15     12.38 o 
   3   7   4        3.40       10.91      6.92 o 
   4   7   4       32.73       23.16      6.61 o 
   5   7   4       13.16        7.20      7.38 o 
   6   7   4       20.53       15.25      6.15 o 
   7   7   4        0.40       -3.77      4.09 o 
   8   7   4        1.65       16.03      8.59 o 
   9   7   4       71.09       79.09     13.24 o 
  10   7   4       76.53       64.43     11.70 o 
   0   8   4       82.29       78.75     12.20 o 
   1   8   4        6.83       -1.76      7.77 o 
   2   8   4        2.96        2.67      6.93 o 
   3   8   4       12.18       10.14      8.30 o 
   4   8   4       48.81       51.26      7.28 o 
   5   8   4       12.76       10.73      8.86 o 
   6   8   4        6.98        9.89      6.06 o 
   7   8   4        4.89        9.18      6.53 o 
   8   8   4        7.80       24.49     11.31 o 
   9   8   4       44.63       35.83     14.69 o 
   1   9   4       23.87       31.37      9.84 o 
   2   9   4       13.91       15.42     11.22 o 
   3   9   4        0.96        7.32      8.23 o 
   4   9   4        3.28       17.45      8.66 o 
   5   9   4        1.30       10.46      9.85 o 
   6   9   4        0.19       10.21      7.09 o 
   7   9   4        6.56       26.43     12.21 o 
   0  10   4        1.29        0.79     15.49 o 
   1  10   4       58.36       55.14     10.67 o 
   2  10   4       85.11       85.34     11.64 o 
   3  10   4       48.17       28.76     11.86 o 
   4  10   4        0.14       25.04     11.02 o 
   1   1   5      358.77      376.30      5.36 o 
   2   1   5     1038.01      903.13      7.37 o 
   3   1   5      306.62      316.32      4.31 o 
   4   1   5      847.65      778.30      6.80 o 
   5   1   5       96.38      109.26      3.96 o 
   6   1   5       12.01       10.82      3.92 o 
   7   1   5      797.44      780.24     10.21 o 
   8   1   5      139.48      130.89      5.50 o 
   9   1   5        8.37        4.90      3.79 o 
  10   1   5      241.74      235.23      6.75 o 
  11   1   5       30.85       31.44      4.52 o 
  12   1   5       48.25       48.84      7.40 o 
  13   1   5        0.55       22.82     10.38 o 
   0   2   5      343.92      370.18      6.73 o 
   1   2   5     5488.55     5315.32     40.28 o 
   2   2   5     1130.12      947.86     23.00 o 
   3   2   5      381.59      351.86      5.42 o 
   4   2   5      151.14      158.99      5.76 o 
   5   2   5        1.76        0.21      3.00 o 
   6   2   5      352.03      335.43      5.65 o 
   7   2   5        0.90        0.65      4.63 o 
   8   2   5      262.33      248.26      7.72 o 
   9   2   5      157.35      163.21      7.69 o 
  10   2   5      102.80      122.86      7.94 o 
  11   2   5       46.25       45.62      8.02 o 
  12   2   5        0.22       -9.01      7.35 o 
  13   2   5       13.15       17.43     10.00 o 
   1   3   5      180.73      222.11      5.31 o 
   2   3   5      351.16      399.59      7.63 o 
   3   3   5      605.30      589.53     12.57 o 
   4   3   5     1873.98     1884.64     19.75 o 
   5   3   5        3.50        9.79      5.96 o 
   6   3   5       48.94       51.40      3.53 o 
   7   3   5      408.53      386.54      8.66 o 
   8   3   5        0.14       -0.05      5.26 o 
   9   3   5        4.74        9.83      5.10 o 
  10   3   5       18.73       14.03      6.50 o 
  11   3   5        7.30       20.80      7.80 o 
  12   3   5        0.02        6.21      7.13 o 
  13   3   5        6.06       14.19     17.27 o 
   0   4   5      652.74      623.03     11.01 o 
   1   4   5      617.32      661.35     10.17 o 
   2   4   5     1982.64     2016.04     17.53 o 
   3   4   5      180.83      229.73      4.91 o 
   4   4   5      433.15      392.79      8.75 o 
   5   4   5       88.36       94.96      6.11 o 
   6   4   5        0.60        2.54      2.13 o 
   7   4   5        5.73       -1.02      3.57 o 
   8   4   5        0.00        3.74      4.43 o 
   9   4   5       10.85        5.54      4.99 o 
  10   4   5        2.77        7.22      6.41 o 
  11   4   5       27.26       20.38      7.51 o 
  12   4   5        0.67        5.68      9.54 o 
   1   5   5      212.73      215.93      5.65 o 
   2   5   5      155.40      161.13      6.40 o 
   3   5   5      161.90      156.32      5.56 o 
   4   5   5      123.68      129.60      4.09 o 
   5   5   5      171.19      166.17     11.20 o 
   6   5   5      108.56       78.46     10.32 o 
   7   5   5       48.58       41.27      4.31 o 
   8   5   5       65.49       49.86      5.48 o 
   9   5   5        4.02        5.89      5.01 o 
  10   5   5        0.77        4.80      5.72 o 
  11   5   5        5.28        8.06     11.27 o 
  12   5   5        0.30       14.12     12.61 o 
   0   6   5        7.78       12.43      7.01 o 
   1   6   5        5.71        2.27      6.01 o 
   2   6   5      179.13      173.03      5.81 o 
   3   6   5      684.40      632.93      9.94 o 
   4   6   5        0.60       -1.30      4.40 o 
   5   6   5      400.30      359.08     12.36 o 
   6   6   5       18.64       20.93      5.23 o 
   7   6   5      173.66      164.24     11.22 o 
   8   6   5        8.28        7.51      4.99 o 
   9   6   5       11.88       22.11      9.15 o 
  10   6   5        1.86       23.76     10.77 o 
  11   6   5        0.18        0.57     13.86 o 
   1   7   5       18.07       30.01      7.73 o 
   2   7   5      284.33      284.29     12.79 o 
   3   7   5      255.86      275.12      8.63 o 
   4   7   5      136.57      147.91      6.99 o 
   5   7   5       48.00       48.36      7.50 o 
   6   7   5      335.52      307.15     11.57 o 
   7   7   5        1.09       -0.37      4.97 o 
   8   7   5      116.09       73.70     13.82 o 
   9   7   5       15.29       18.33     10.14 o 
  10   7   5        0.00       -0.57     10.21 o 
   0   8   5       59.43       67.68     11.27 o 
   1   8   5       35.23       34.44      9.84 o 
   2   8   5      134.11      137.63      9.02 o 
   3   8   5       27.46       18.27      7.26 o 
   4   8   5        0.00        4.35      6.13 o 
   5   8   5       59.15       58.78      6.55 o 
   6   8   5        3.29        6.37      6.09 o 
   7   8   5       61.11       38.78      8.11 o 
   8   8   5        0.27       -7.67     12.69 o 
   1   9   5        5.94      -10.40      8.19 o 
   2   9   5        7.76       10.28      7.33 o 
   3   9   5       44.94       49.72      8.36 o 
   4   9   5       31.69       46.88      8.65 o 
   5   9   5        5.08        7.95      7.85 o 
   6   9   5       10.63       28.59     10.68 o 
   7   9   5        9.09       27.02     16.63 o 
   0  10   5       57.76       50.99     13.40 o 
   1  10   5       56.14       57.13     11.28 o 
   2  10   5        0.31        3.53      8.33 o 
   3  10   5        1.21       11.09     10.16 o 
   4  10   5       10.60       30.80     10.71 o 
   0   0   6      567.80      569.50     15.35 o 
   1   0   6     3311.05     2940.18     70.02 o 
   2   0   6       16.42       17.55      4.45 o 
   3   0   6      146.97      162.15      6.75 o 
   4   0   6      655.28      669.24      9.58 o 
   5   0   6     2304.61     2237.45     27.20 o 
   6   0   6       90.99       97.11      5.93 o 
   7   0   6     1382.37     1381.69     21.56 o 
   8   0   6      598.61      654.95     14.85 o 
   9   0   6      700.03      715.37     13.47 o 
  10   0   6      330.27      289.33     10.11 o 
  11   0   6       62.46       60.77     11.28 o 
  12   0   6       27.79       21.56      9.63 o 
  13   0   6       53.84       79.96     20.67 o 
   1   1   6     2496.91     2305.43     15.89 o 
   2   1   6       10.69       13.96      3.17 o 
   3   1   6     1581.17     1549.59     11.59 o 
   4   1   6     1057.13     1112.10      9.58 o 
   5   1   6       10.55        9.80      2.58 o 
   6   1   6        0.62        0.80      3.77 o 
   7   1   6        0.69        5.44      4.39 o 
   8   1   6       11.33        9.92      3.74 o 
   9   1   6        7.32        9.36      4.91 o 
  10   1   6        4.60        9.16      3.72 o 
  11   1   6       23.94       11.81      6.01 o 
  12   1   6        7.53        2.47      8.49 o 
  13   1   6        1.36       16.27      7.50 o 
   0   2   6     2704.18     2612.35     35.41 o 
   1   2   6     1128.94     1163.52     10.77 o 
   2   2   6      886.31      977.40      8.63 o 
   3   2   6     2278.65     2311.87     20.02 o 
   4   2   6     2655.89     2650.81     23.21 o 
   5   2   6      184.40      167.19      4.66 o 
   6   2   6       21.30       18.21      3.13 o 
   7   2   6      416.67      408.64      6.59 o 
   8   2   6      109.92      119.57      9.39 o 
   9   2   6        6.18        6.19      5.58 o 
  10   2   6       21.59       21.26      6.02 o 
  11   2   6        8.25        5.80      6.90 o 
  12   2   6       19.69       25.62      8.30 o 
  13   2   6        0.95       12.49      9.19 o 
   1   3   6      218.74      207.46      6.05 o 
   2   3   6     2621.56     2532.46     19.86 o 
   3   3   6       88.94       99.00      8.68 o 
   4   3   6     3841.18     3791.27     42.10 o 
   5   3   6      628.27      614.26     11.35 o 
   6   3   6        3.65        1.67      5.77 o 
   7   3   6        2.05        4.35      3.26 o 
   8   3   6        1.85        3.55      4.00 o 
   9   3   6       65.89       79.31      6.15 o 
  10   3   6        2.14        5.98      4.98 o 
  11   3   6        0.89        6.61      5.70 o 
  12   3   6        8.77       21.14      8.55 o 
   0   4   6        5.05       23.23      6.00 o 
   1   4   6       46.01       65.13      4.67 o 
   2   4   6       14.73       18.17      3.96 o 
   3   4   6     1154.99     1086.55     10.52 o 
   4   4   6      418.86      382.51      8.54 o 
   5   4   6       41.51       45.70      4.69 o 
   6   4   6      228.21      210.36      8.90 o 
   7   4   6      484.95      466.26     12.79 o 
   8   4   6       20.51       15.74      8.29 o 
   9   4   6        5.54        0.75      4.31 o 
  10   4   6        7.75        4.68      5.04 o 
  11   4   6        9.09       29.26     11.04 o 
  12   4   6        2.53       34.52     13.54 o 
   1   5   6     1601.34     1566.72     17.19 o 
   2   5   6        8.23        7.85      3.81 o 
   3   5   6       52.87       58.59      4.62 o 
   4   5   6      112.22       93.39      5.75 o 
   5   5   6      211.86      230.10     10.35 o 
   6   5   6      372.50      352.81     12.64 o 
   7   5   6       35.35       40.67      9.01 o 
   8   5   6      259.29      269.47     13.72 o 
   9   5   6        7.64        8.67      8.38 o 
  10   5   6        0.41       12.68     10.05 o 
  11   5   6        2.85       11.85      9.77 o 
   0   6   6      136.99      160.35      9.99 o 
   1   6   6      320.27      342.72      7.45 o 
   2   6   6      112.45      117.54      5.52 o 
   3   6   6       99.44       99.69      6.27 o 
   4   6   6       13.00       11.93      3.57 o 
   5   6   6       84.06       61.55      5.36 o 
   6   6   6      458.98      427.44     10.87 o 
   7   6   6       46.16       48.45      9.08 o 
   8   6   6        0.88        1.88      9.98 o 
   9   6   6       11.57        5.74      8.89 o 
  10   6   6       21.47       17.98     12.96 o 
  11   6   6        8.78       16.79     11.89 o 
   1   7   6       28.73       33.67      6.51 o 
   2   7   6       21.10       28.58      6.76 o 
   3   7   6      176.25      195.28     10.47 o 
   4   7   6      219.54      220.72     10.53 o 
   5   7   6       84.24       81.28      6.09 o 
   6   7   6       61.99       62.14      6.85 o 
   7   7   6        6.50        0.72      5.43 o 
   8   7   6        0.00        5.92     11.91 o 
   9   7   6        4.94       10.77     11.24 o 
  10   7   6       25.13       30.81     10.59 o 
   0   8   6       12.02       12.84      8.54 o 
   1   8   6       81.02       66.17      8.37 o 
   2   8   6        0.50        5.66      7.16 o 
   3   8   6       94.81       77.38      8.03 o 
   4   8   6        0.03        8.97      7.44 o 
   5   8   6       87.62       67.03      9.90 o 
   6   8   6      106.57       77.10     13.24 o 
   7   8   6       33.12       32.65      8.55 o 
   8   8   6       25.63       19.48     11.15 o 
   1   9   6        1.55        0.83      8.21 o 
   2   9   6       65.18       66.18      9.69 o 
   3   9   6       14.19       29.03      7.65 o 
   4   9   6       29.24       37.66      8.63 o 
   5   9   6       16.23       27.36      9.78 o 
   6   9   6       16.09       36.71     10.51 o 
   0  10   6       34.62       23.79     13.91 o 
   1  10   6        2.42       14.05      9.77 o 
   2  10   6        7.51       27.81      9.29 o 
   3  10   6        1.14       15.26      8.75 o 
   1   1   7      868.34      817.92      7.50 o 
   2   1   7      979.23      991.96      8.39 o 
   3   1   7      198.88      219.04      3.87 o 
   4   1   7     1075.49      995.83      9.72 o 
   5   1   7      835.53      896.20      8.77 o 
   6   1   7      215.11      201.92      5.33 o 
   7   1   7       15.30       13.70      4.59 o 
   8   1   7       39.12       34.83      6.61 o 
   9   1   7      135.85      145.51      5.15 o 
  10   1   7        0.04        1.54      7.10 o 
  11   1   7        0.12       -5.44      7.54 o 
  12   1   7        6.33       11.22      9.61 o 
  13   1   7        9.02       -0.83      9.68 o 
   0   2   7        1.70        2.61      4.95 o 
   1   2   7      556.53      610.11      8.47 o 
   2   2   7      104.93       97.37      3.95 o 
   3   2   7       76.50       80.80      3.40 o 
   4   2   7       28.16       18.15      4.15 o 
   5   2   7        6.87        6.23      1.90 o 
   6   2   7       72.98       69.02      3.86 o 
   7   2   7        9.41        9.27      3.58 o 
   8   2   7      262.97      245.34     13.28 o 
   9   2   7      137.01      156.28      9.99 o 
  10   2   7       24.23       30.05      6.71 o 
  11   2   7       63.56       55.48      8.94 o 
  12   2   7        1.20        1.28      7.64 o 
  13   2   7        4.69        9.42      8.73 o 
   1   3   7      974.84     1058.42      8.87 o 
   2   3   7     1300.04     1265.74     10.62 o 
   3   3   7     1592.67     1599.68     17.99 o 
   4   3   7      644.84      671.18     13.97 o 
   5   3   7      118.05      112.15      7.08 o 
   6   3   7      331.81      323.63     10.60 o 
   7   3   7       41.00       42.73      8.17 o 
   8   3   7      599.08      553.07      8.73 o 
   9   3   7      185.53      192.97      7.38 o 
  10   3   7       16.46        9.55      6.64 o 
  11   3   7       58.27       54.02      7.65 o 
  12   3   7       32.99       24.28     13.68 o 
   0   4   7      408.36      409.20     11.71 o 
   1   4   7      129.07      129.12      5.85 o 
   2   4   7      621.25      629.26      8.45 o 
   3   4   7      598.68      536.97     12.86 o 
   4   4   7        1.74        2.84      5.68 o 
   5   4   7        1.11        2.82      3.20 o 
   6   4   7       51.45       44.66      8.34 o 
   7   4   7      283.28      293.25     11.66 o 
   8   4   7       66.38       53.93     10.92 o 
   9   4   7       43.58       29.55     10.07 o 
  10   4   7       46.05       49.32     11.84 o 
  11   4   7       32.26       40.34     11.41 o 
  12   4   7        7.26       23.92     10.45 o 
   1   5   7       50.28       50.45      6.44 o 
   2   5   7       18.58       20.49      5.12 o 
   3   5   7      187.47      200.73      9.08 o 
   4   5   7       91.64       88.84      8.63 o 
   5   5   7      273.64      282.98      9.69 o 
   6   5   7      596.44      623.25     24.28 o 
   7   5   7      280.51      299.20     12.90 o 
   8   5   7      109.42      127.17     14.21 o 
   9   5   7       56.47       52.96      9.72 o 
  10   5   7        1.79       17.92     10.74 o 
  11   5   7        0.27       12.09     10.25 o 
   0   6   7       45.18       39.52      9.46 o 
   1   6   7      275.60      289.10      8.99 o 
   2   6   7        4.77        1.32      4.85 o 
   3   6   7       77.84       90.48      8.05 o 
   4   6   7      104.88       94.10      6.99 o 
   5   6   7        0.75        5.81      5.57 o 
   6   6   7        0.17       -5.39      6.37 o 
   7   6   7      245.52      245.37     13.23 o 
   8   6   7        8.12        2.34     10.28 o 
   9   6   7        2.52       -3.81      9.88 o 
  10   6   7        0.45       -7.52     11.52 o 
   1   7   7        8.97       12.47      5.85 o 
   2   7   7        5.04        7.40      5.19 o 
   3   7   7        0.12       -3.92      4.58 o 
   4   7   7       92.82      115.90     11.53 o 
   5   7   7       77.84       65.79      7.63 o 
   6   7   7        3.26       10.14      8.08 o 
   7   7   7       94.84       93.38     14.74 o 
   8   7   7        0.13       -2.34     10.99 o 
   9   7   7        9.93       16.74     10.97 o 
   0   8   7        0.06       12.13      9.58 o 
   1   8   7       75.14       62.97      7.02 o 
   2   8   7        2.75        3.06      6.23 o 
   3   8   7       14.16        9.51      6.70 o 
   4   8   7        0.08        8.46      8.21 o 
   5   8   7       26.37       29.12      5.67 o 
   6   8   7       46.55       41.11     10.08 o 
   7   8   7        2.46       11.90     14.60 o 
   8   8   7       52.63       61.45     13.49 o 
   1   9   7       22.53       36.57      7.79 o 
   2   9   7       21.12       24.91      8.82 o 
   3   9   7        0.78       11.86      7.86 o 
   4   9   7       23.30       30.62      8.37 o 
   5   9   7       57.38       47.15     11.16 o 
   6   9   7       11.65       10.56      9.13 o 
   0  10   7        0.71      -15.56     14.10 o 
   1  10   7        9.86       24.46      9.12 o 
   2  10   7        5.39       23.90     10.61 o 
   3  10   7        0.32        6.00     12.57 o 
   0   0   8     4934.42     4509.99     64.74 o 
   1   0   8      103.52      108.41      5.86 o 
   2   0   8      441.80      454.56      8.05 o 
   3   0   8      190.04      189.06      6.58 o 
   4   0   8      382.98      382.27      9.24 o 
   5   0   8      779.90      809.22     11.49 o 
   6   0   8      776.65      715.35     13.35 o 
   7   0   8        6.61        4.07      6.57 o 
   8   0   8      190.72      204.80     11.28 o 
   9   0   8      131.52      120.03     10.33 o 
  10   0   8      225.75      229.24     20.07 o 
  11   0   8       11.57       20.75     11.29 o 
  12   0   8        3.28       11.92     17.97 o 
  13   0   8        1.01       12.32     11.06 o 
   1   1   8      185.71      208.64      4.77 o 
   2   1   8      152.51      156.51      5.06 o 
   3   1   8       77.79       90.90      3.94 o 
   4   1   8      141.41      147.63      4.81 o 
   5   1   8      126.07      167.38      5.28 o 
   6   1   8        3.78        2.92      3.47 o 
   7   1   8        0.07       -0.67      3.23 o 
   8   1   8        7.26        3.93      3.74 o 
   9   1   8       64.03       61.67      5.54 o 
  10   1   8        5.26        5.58      7.46 o 
  11   1   8       33.43       35.60      7.96 o 
  12   1   8        5.67       13.03      6.82 o 
  13   1   8        0.42       16.78      9.12 o 
   0   2   8      288.24      287.04      7.73 o 
   1   2   8     2342.04     2331.58     20.29 o 
   2   2   8       85.53       94.54      6.20 o 
   3   2   8       19.59       23.27      3.13 o 
   4   2   8      608.70      617.64     11.83 o 
   5   2   8        0.05        0.43      2.15 o 
   6   2   8        4.71        7.02      2.88 o 
   7   2   8       38.66       45.53      3.64 o 
   8   2   8       81.14       81.86      5.71 o 
   9   2   8       97.32       92.70      5.53 o 
  10   2   8        9.38       10.10      7.34 o 
  11   2   8       30.12       39.40     10.56 o 
  12   2   8       15.56       14.01      8.52 o 
   1   3   8      705.93      770.28      7.53 o 
   2   3   8      450.64      462.39      5.83 o 
   3   3   8      341.61      327.51      6.43 o 
   4   3   8      658.47      644.60     10.87 o 
   5   3   8      780.21      726.11     12.69 o 
   6   3   8       21.49       15.43      7.06 o 
   7   3   8       56.50       57.85      9.37 o 
   8   3   8      140.54      127.92      9.82 o 
   9   3   8       30.77       26.37      4.01 o 
  10   3   8       19.68       16.38      5.01 o 
  11   3   8        0.62        2.05      7.52 o 
  12   3   8        0.00       13.66     13.28 o 
   0   4   8      318.74      320.43      8.44 o 
   1   4   8      215.13      209.86      5.55 o 
   2   4   8      238.32      266.58      6.43 o 
   3   4   8      617.73      558.81     10.79 o 
   4   4   8       55.67       49.88      5.80 o 
   5   4   8       98.05       88.75      8.78 o 
   6   4   8      661.29      642.67     16.19 o 
   7   4   8      675.12      652.35     17.00 o 
   8   4   8       57.17       67.07      9.19 o 
   9   4   8       17.30       19.39      8.29 o 
  10   4   8       49.92       39.66     10.43 o 
  11   4   8        0.66       11.38     11.87 o 
  12   4   8        5.42       23.70     11.86 o 
   1   5   8       43.48       53.03      6.09 o 
   2   5   8        2.41        0.30      3.71 o 
   3   5   8       85.26       82.33      4.19 o 
   4   5   8        5.62        9.21      6.86 o 
   5   5   8      430.28      434.63      9.75 o 
   6   5   8      273.68      278.45     15.38 o 
   7   5   8      117.21      132.88     10.72 o 
   8   5   8        0.94       -0.81     10.17 o 
   9   5   8       32.04       25.93     11.02 o 
  10   5   8        5.60       11.42     11.70 o 
  11   5   8       13.21        2.85     12.35 o 
   0   6   8      579.44      584.44     15.78 o 
   1   6   8        1.45       -4.91      6.71 o 
   2   6   8       19.52       13.97      6.69 o 
   3   6   8      257.19      271.57      8.70 o 
   4   6   8      639.85      631.86     13.47 o 
   5   6   8      172.04      189.60     11.08 o 
   6   6   8       81.99      107.77     10.63 o 
   7   6   8       89.55       69.13     12.47 o 
   8   6   8       10.86        5.88     10.09 o 
   9   6   8        7.92        4.27     11.25 o 
  10   6   8       11.30        2.65     13.06 o 
   1   7   8        2.03        3.84      6.36 o 
   2   7   8      190.19      206.48      8.41 o 
   3   7   8        1.88       -1.76      7.27 o 
   4   7   8        3.39       -1.31      4.62 o 
   5   7   8        0.13        2.42      8.36 o 
   6   7   8       14.53       18.41      8.63 o 
   7   7   8      109.97       91.95     12.15 o 
   8   7   8        7.58        2.19     12.42 o 
   9   7   8       12.02       27.54     13.15 o 
   0   8   8       18.07        9.59     12.22 o 
   1   8   8      158.58      153.39     11.57 o 
   2   8   8        0.02        8.07      8.40 o 
   3   8   8       56.12       56.98      8.99 o 
   4   8   8        6.34       20.73      7.68 o 
   5   8   8        0.02       10.28     10.52 o 
   6   8   8        0.54        7.87      9.04 o 
   7   8   8       10.11       29.71     13.31 o 
   8   8   8        3.00       16.49     13.05 o 
   1   9   8        0.31       15.26     10.09 o 
   2   9   8        9.09       13.24     10.94 o 
   3   9   8        0.30       15.26      8.68 o 
   4   9   8        2.86        9.50     10.10 o 
   5   9   8        0.13       19.12      9.80 o 
   6   9   8       22.31       45.43     15.55 o 
   0  10   8       35.96       56.02     14.62 o 
   1  10   8        1.77        5.16     10.24 o 
   2  10   8        0.61       22.02     11.26 o 
   1   1   9        0.51        0.94      3.37 o 
   2   1   9      789.14      810.17      8.21 o 
   3   1   9      393.31      382.92      5.23 o 
   4   1   9       19.66       17.15      3.64 o 
   5   1   9       18.62        9.13      4.07 o 
   6   1   9       17.19       21.07      4.79 o 
   7   1   9        0.84        2.53      4.14 o 
   8   1   9       29.66       22.53      5.18 o 
   9   1   9      265.16      261.24      7.66 o 
  10   1   9       65.02       66.67      8.87 o 
  11   1   9       43.13       41.66      7.74 o 
  12   1   9        2.27       14.47      7.42 o 
   0   2   9      961.63      955.08     14.11 o 
   1   2   9      286.61      244.62      6.35 o 
   2   2   9      153.00      168.44      6.28 o 
   3   2   9      574.24      627.57      7.27 o 
   4   2   9      465.82      482.62      5.72 o 
   5   2   9      228.36      183.77     12.36 o 
   6   2   9       59.50       57.08      3.83 o 
   7   2   9       61.74       68.53      3.39 o 
   8   2   9      136.67      131.20      5.11 o 
   9   2   9       19.67       22.59      5.19 o 
  10   2   9       24.76       25.17      8.12 o 
  11   2   9       23.69       21.99      7.07 o 
  12   2   9        0.98        5.91     11.62 o 
   1   3   9      185.62      204.18      5.02 o 
   2   3   9       92.90      105.04      4.61 o 
   3   3   9       29.15       30.47      4.67 o 
   4   3   9       70.96       77.72      6.05 o 
   5   3   9      727.52      711.30     11.98 o 
   6   3   9       21.83       27.69      8.47 o 
   7   3   9        0.25        3.75      7.25 o 
   8   3   9      191.23      205.32     10.00 o 
   9   3   9        8.13        3.55     10.08 o 
  10   3   9        1.67       12.43      9.36 o 
  11   3   9        0.02       14.42     10.88 o 
  12   3   9        0.31       31.43     11.65 o 
   0   4   9       49.70       55.93      7.05 o 
   1   4   9       11.27       12.23      4.82 o 
   2   4   9       90.84       87.16      3.84 o 
   3   4   9        0.01        2.47      5.49 o 
   4   4   9        6.52       10.93      5.28 o 
   5   4   9      108.17      127.59      8.29 o 
   6   4   9       16.61       15.51      7.66 o 
   7   4   9      887.75      910.94     19.52 o 
   8   4   9       65.08       54.48     10.73 o 
   9   4   9       24.01       18.01      8.64 o 
  10   4   9       71.27       74.10     10.73 o 
  11   4   9        3.05       -0.08     11.47 o 
   1   5   9       13.40       20.96      5.28 o 
   2   5   9        4.19        6.28      4.68 o 
   3   5   9        0.35       -5.13      6.85 o 
   4   5   9      249.13      243.13      8.90 o 
   5   5   9       73.98       67.51      8.55 o 
   6   5   9      146.67      138.99     11.89 o 
   7   5   9       21.42       17.84     12.07 o 
   8   5   9       42.72       47.22     11.66 o 
   9   5   9       33.70       34.58     10.76 o 
  10   5   9        5.16       22.11     10.89 o 
  11   5   9        0.37        6.83     12.42 o 
   0   6   9      134.61      152.68     11.28 o 
   1   6   9       10.11        8.77      5.71 o 
   2   6   9       61.14       67.17      5.35 o 
   3   6   9      217.24      206.63      6.98 o 
   4   6   9      260.91      274.90     12.30 o 
   5   6   9       77.10       78.96      7.95 o 
   6   6   9      145.68      143.00      6.70 o 
   7   6   9      201.51      190.73     23.73 o 
   8   6   9       49.85       37.91     11.00 o 
   9   6   9       39.31       43.24     12.88 o 
  10   6   9        3.43       11.94     10.84 o 
   1   7   9        3.75        9.54      7.47 o 
   2   7   9        3.85        9.48      5.81 o 
   3   7   9       93.40       87.60      6.95 o 
   4   7   9       57.68       48.87      9.89 o 
   5   7   9        0.03       14.23      9.09 o 
   6   7   9       14.31       21.23      8.70 o 
   7   7   9       14.15       42.22     12.99 o 
   8   7   9       73.70       69.95     14.23 o 
   9   7   9        0.19       23.09     14.12 o 
   0   8   9      180.10      188.01     17.00 o 
   1   8   9        1.25        2.65      6.80 o 
   2   8   9        0.00        7.97      9.53 o 
   3   8   9       44.39       28.49      8.21 o 
   4   8   9       17.45       18.59      9.12 o 
   5   8   9        1.32       18.95     10.30 o 
   6   8   9       36.06       42.87     10.90 o 
   7   8   9        0.19        3.22     11.57 o 
   1   9   9        1.67       10.36     10.89 o 
   2   9   9        5.73        2.78      9.97 o 
   3   9   9        1.68       20.96      8.40 o 
   4   9   9        1.86        6.71     13.43 o 
   5   9   9        0.19        5.47     12.35 o 
   0   0  10      507.64      494.26     13.96 o 
   1   0  10      352.21      411.25      8.50 o 
   2   0  10       28.65       27.97      6.25 o 
   3   0  10     2531.43     2545.15     30.31 o 
   4   0  10       59.05       53.17      5.77 o 
   5   0  10       89.12       93.13      7.82 o 
   6   0  10      160.74      157.17     11.49 o 
   7   0  10       11.23        7.65      7.93 o 
   8   0  10        2.42        3.48      9.55 o 
   9   0  10       18.17       21.33      8.32 o 
  10   0  10        0.85        1.01     11.09 o 
  11   0  10       19.68        9.06     12.21 o 
  12   0  10        4.30        2.76     16.44 o 
   1   1  10      788.57      766.35      8.38 o 
   2   1  10        0.07       -2.51      3.74 o 
   3   1  10     1481.41     1497.80     13.41 o 
   4   1  10       64.80       59.07      3.83 o 
   5   1  10      208.52      210.88      5.80 o 
   6   1  10       10.22        6.31      4.67 o 
   7   1  10      205.74      206.77      6.04 o 
   8   1  10        0.00        4.60      4.79 o 
   9   1  10        0.77        2.43      5.63 o 
  10   1  10        0.87        2.25      3.36 o 
  11   1  10      113.63      132.80     13.79 o 
  12   1  10        1.36       11.09      8.03 o 
   0   2  10      103.94      115.93      7.10 o 
   1   2  10      723.34      735.52      8.73 o 
   2   2  10       25.19       33.49      4.28 o 
   3   2  10      758.34      806.17      8.29 o 
   4   2  10      419.35      409.37      6.19 o 
   5   2  10       10.31       13.24      2.83 o 
   6   2  10        0.55       -2.02      3.62 o 
   7   2  10      232.30      216.05      6.85 o 
   8   2  10       14.24        8.80      4.49 o 
   9   2  10        0.34        1.93      5.43 o 
  10   2  10       27.51       23.56      6.91 o 
  11   2  10       32.32       26.68      6.96 o 
  12   2  10       16.52       16.76     21.76 o 
   1   3  10       63.97       51.82      5.40 o 
   2   3  10      198.47      187.43      5.29 o 
   3   3  10        0.28        0.47      3.10 o 
   4   3  10      189.06      204.38      8.90 o 
   5   3  10       30.49       33.83      6.36 o 
   6   3  10      143.60      122.09      8.88 o 
   7   3  10      103.17      128.16     10.94 o 
   8   3  10       70.91       76.90      9.91 o 
   9   3  10      245.13      270.30     12.51 o 
  10   3  10       33.42       43.06     10.55 o 
  11   3  10       10.41       24.42     13.87 o 
   0   4  10      124.38      162.09     10.94 o 
   1   4  10       31.40       28.93      4.23 o 
   2   4  10       21.88       24.39      3.68 o 
   3   4  10       56.78       50.95      6.47 o 
   4   4  10       40.70       39.67      6.90 o 
   5   4  10      354.20      328.08     13.17 o 
   6   4  10       62.04       58.07      9.25 o 
   7   4  10      278.09      310.81     12.36 o 
   8   4  10        6.85        9.79      9.78 o 
   9   4  10        4.92        2.08      9.73 o 
  10   4  10       20.74       18.20     10.74 o 
  11   4  10       30.77       42.09     11.96 o 
   1   5  10      141.28      147.70      6.70 o 
   2   5  10       16.31       14.79      4.97 o 
   3   5  10       95.90      122.46      8.95 o 
   4   5  10        0.72        2.94      5.83 o 
   5   5  10     2510.08     2422.82     31.02 o 
   6   5  10      298.09      284.70     14.18 o 
   7   5  10       22.75       24.60     10.36 o 
   8   5  10       58.85       51.49     11.04 o 
   9   5  10       80.64       57.77     13.16 o 
  10   5  10        4.73        3.63     10.37 o 
   0   6  10       81.70       70.27      9.92 o 
   1   6  10        5.66        8.80      5.95 o 
   2   6  10       45.73       47.01      4.65 o 
   3   6  10        2.83        5.80      3.07 o 
   4   6  10       17.75       13.88      8.55 o 
   5   6  10      281.80      253.41     10.69 o 
   6   6  10        0.91        6.93     10.04 o 
   7   6  10       22.12       42.79     12.49 o 
   8   6  10        0.00        0.56      9.73 o 
   9   6  10       13.18       16.92     10.33 o 
   1   7  10      374.72      331.35     10.65 o 
   2   7  10       34.37       37.38      7.11 o 
   3   7  10       30.82       29.30      5.29 o 
   4   7  10        0.24        0.99     10.05 o 
   5   7  10       11.71       23.55      9.72 o 
   6   7  10        8.44        6.05      6.87 o 
   7   7  10        5.96       12.70     11.76 o 
   8   7  10        0.37       10.26     15.02 o 
   0   8  10        7.61       -2.61     11.67 o 
   1   8  10       25.80       37.31      9.26 o 
   2   8  10        1.62      -10.09      6.73 o 
   3   8  10       29.93       27.58      5.31 o 
   4   8  10        5.31       17.60     11.23 o 
   5   8  10        4.07       32.00     14.44 o 
   6   8  10        7.35        1.41      9.70 o 
   7   8  10       12.58       31.19     12.31 o 
   1   9  10        0.22       10.00      9.74 o 
   2   9  10        2.86        4.10      8.15 o 
   3   9  10        3.27       19.24     17.15 o 
   4   9  10        4.38       22.72     10.49 o 
   1   1  11      173.79      158.39      5.19 o 
   2   1  11       59.78       64.29      4.10 o 
   3   1  11      115.13      119.66      4.98 o 
   4   1  11      455.34      460.06      7.53 o 
   5   1  11        3.39        3.41      4.52 o 
   6   1  11      129.09      136.98      6.60 o 
   7   1  11        6.88        6.79      4.85 o 
   8   1  11       74.06       68.76      5.83 o 
   9   1  11        1.52       -0.93      5.55 o 
  10   1  11       17.64       11.69      5.55 o 
  11   1  11       34.82       37.59      9.55 o 
  12   1  11        2.93       26.36     17.29 o 
   0   2  11      901.84      896.37     21.12 o 
   1   2  11        1.20        1.82      4.44 o 
   2   2  11        5.07        7.05      3.95 o 
   3   2  11       94.69      102.52      5.44 o 
   4   2  11        7.52       14.31      4.23 o 
   5   2  11       14.93       14.73      2.97 o 
   6   2  11       56.18       58.02      3.94 o 
   7   2  11        7.39        7.71      3.32 o 
   8   2  11        7.52        4.24      3.31 o 
   9   2  11        0.02        4.09      5.06 o 
  10   2  11       80.41       89.52      7.50 o 
  11   2  11        1.90       15.44     14.29 o 
   1   3  11       36.12       45.08      5.81 o 
   2   3  11       33.48       30.49      5.34 o 
   3   3  11       11.48       14.65      3.48 o 
   4   3  11        1.73        2.76      5.14 o 
   5   3  11       44.89       39.16      6.66 o 
   6   3  11      162.81      162.13      6.11 o 
   7   3  11        0.04        3.41      7.17 o 
   8   3  11       20.15       28.41     10.12 o 
   9   3  11       43.46       57.82     11.87 o 
  10   3  11        2.21        8.39     11.41 o 
  11   3  11       10.17       31.87     11.75 o 
   0   4  11      249.52      237.34      9.41 o 
   1   4  11      116.01      121.68      5.71 o 
   2   4  11      159.69      165.80      5.38 o 
   3   4  11       78.71       88.04      6.72 o 
   4   4  11      508.04      505.10     16.05 o 
   5   4  11       14.78       10.01      8.53 o 
   6   4  11      423.27      418.30     20.23 o 
   7   4  11      436.28      429.90     16.88 o 
   8   4  11        9.54       11.64     10.36 o 
   9   4  11        3.58        3.96      8.90 o 
  10   4  11       30.73       31.41     10.60 o 
  11   4  11        1.77       21.85     11.48 o 
   1   5  11       98.58       97.42      6.28 o 
   2   5  11       27.48       24.82      4.65 o 
   3   5  11       94.56      116.73      9.58 o 
   4   5  11       49.47       43.27      7.40 o 
   5   5  11       47.04       52.14     10.34 o 
   6   5  11       95.88       84.98     11.17 o 
   7   5  11        4.85       15.21      9.68 o 
   8   5  11        1.26        3.75      9.47 o 
   9   5  11        7.97       40.09     17.28 o 
  10   5  11       28.80       33.33     12.90 o 
   0   6  11       15.08       -2.22      6.61 o 
   1   6  11       43.75       27.11      5.61 o 
   2   6  11      159.28      137.48      6.38 o 
   3   6  11       39.91       33.80      8.00 o 
   4   6  11       30.92       44.26      8.85 o 
   5   6  11       15.31       22.22      7.32 o 
   6   6  11        0.36       -2.44      8.64 o 
   7   6  11       11.24       16.35      9.98 o 
   8   6  11      110.49      133.96     13.29 o 
   9   6  11        4.93       17.51     12.18 o 
   1   7  11       15.46       21.10      6.02 o 
   2   7  11       29.20       27.09      7.30 o 
   3   7  11       14.71        7.87      5.26 o 
   4   7  11        2.14        5.69     10.13 o 
   5   7  11        0.38        8.63      9.17 o 
   6   7  11        2.99        6.75      6.79 o 
   7   7  11        1.07       25.45     12.94 o 
   8   7  11       19.06       44.76     14.47 o 
   0   8  11       29.19       19.88     12.50 o 
   1   8  11        1.32        5.34      7.17 o 
   2   8  11        1.00        7.48      7.53 o 
   3   8  11        3.85        2.84      7.24 o 
   4   8  11        0.17        1.76     11.94 o 
   5   8  11        0.43       -0.29      8.46 o 
   6   8  11       17.55       59.89     14.77 o 
   1   9  11        3.92       10.37      7.52 o 
   2   9  11       32.58       40.21      8.00 o 
   3   9  11        0.02       11.96     12.85 o 
   0   0  12      322.54      285.78     13.35 o 
   1   0  12       10.89       15.53      5.94 o 
   2   0  12        4.82        8.29      5.50 o 
   3   0  12       90.06       91.36      8.60 o 
   4   0  12       16.98       10.51      7.06 o 
   5   0  12        1.00        1.69      5.23 o 
   6   0  12       84.39       87.63      9.46 o 
   7   0  12      241.30      222.59     10.92 o 
   8   0  12       50.75       43.25     10.48 o 
   9   0  12        0.33       -4.40      7.99 o 
  10   0  12       27.39       51.02     15.21 o 
  11   0  12       10.04        8.50     14.25 o 
   1   1  12      193.83      194.78      6.18 o 
   2   1  12       46.59       41.96      4.75 o 
   3   1  12       55.40       66.05      4.74 o 
   4   1  12       13.81       20.26      4.50 o 
   5   1  12      196.35      191.41      6.27 o 
   6   1  12       10.20       12.89      4.24 o 
   7   1  12        5.60        7.42      5.32 o 
   8   1  12       51.28       42.35      6.34 o 
   9   1  12       28.13       23.29      7.49 o 
  10   1  12       53.01       50.97      6.24 o 
  11   1  12        3.34       10.88      8.99 o 
   0   2  12     1042.25      988.73     15.40 o 
   1   2  12      206.89      191.33      6.14 o 
   2   2  12        9.11        5.27      4.43 o 
   3   2  12      145.45      145.00      6.30 o 
   4   2  12       27.49       25.46      4.82 o 
   5   2  12       39.28       42.15      4.63 o 
   6   2  12        0.81        0.88      4.15 o 
   7   2  12       78.65       65.51      5.16 o 
   8   2  12        0.02        2.91      4.32 o 
   9   2  12      118.09       92.21      7.02 o 
  10   2  12        1.30        9.30     12.51 o 
  11   2  12        4.91       34.59     12.78 o 
   1   3  12       57.34       49.94      5.91 o 
   2   3  12       32.09       40.11      5.83 o 
   3   3  12       59.20       46.97      5.53 o 
   4   3  12      119.06      118.37      8.62 o 
   5   3  12      286.63      293.97      8.35 o 
   6   3  12       12.45       11.07      5.49 o 
   7   3  12        1.20        6.62      7.37 o 
   8   3  12        0.21        3.63      9.43 o 
   9   3  12      153.01      175.05     15.70 o 
  10   3  12       33.26       55.24     13.07 o 
  11   3  12       21.60       10.91     14.99 o 
   0   4  12        5.51        1.13      6.03 o 
   1   4  12       86.67      107.58      7.51 o 
   2   4  12      373.42      358.97      8.07 o 
   3   4  12      156.85      143.44      6.48 o 
   4   4  12       86.32       78.82      8.29 o 
   5   4  12       11.00        8.05      7.67 o 
   6   4  12      349.37      337.09     13.26 o 
   7   4  12       18.83       20.36      9.61 o 
   8   4  12       42.32       41.01      9.73 o 
   9   4  12       21.05       11.59      9.88 o 
  10   4  12        5.57       20.70     12.06 o 
   1   5  12      145.52      137.32      7.23 o 
   2   5  12      122.39      130.27      6.32 o 
   3   5  12        0.58       14.75      7.25 o 
   4   5  12        2.68        4.16      9.14 o 
   5   5  12        4.56        2.89      9.73 o 
   6   5  12      144.57      171.63     14.60 o 
   7   5  12        0.03        6.68     10.00 o 
   8   5  12      181.45      196.93     13.76 o 
   9   5  12       49.92       70.11     12.84 o 
   0   6  12      108.45      100.65     11.54 o 
   1   6  12       29.46       23.84      6.41 o 
   2   6  12        0.34       -1.78      5.30 o 
   3   6  12        0.07       -2.43      7.52 o 
   4   6  12       74.23       64.03      9.94 o 
   5   6  12       76.71       72.27     10.12 o 
   6   6  12        0.08       15.04      9.76 o 
   7   6  12        3.22       12.08     15.25 o 
   8   6  12       41.07       71.05     12.26 o 
   9   6  12        4.65       32.98     11.53 o 
   1   7  12        0.42        5.88      6.00 o 
   2   7  12      170.83      141.40      9.99 o 
   3   7  12        2.62        3.01      8.22 o 
   4   7  12       85.43       88.85     11.02 o 
   5   7  12        1.21       -1.20      9.16 o 
   6   7  12        0.94       -1.27     11.11 o 
   7   7  12        7.02       23.16     12.89 o 
   0   8  12        2.08       11.37      9.99 o 
   1   8  12       21.74       17.83      7.99 o 
   2   8  12       13.31       -3.40      6.02 o 
   3   8  12        0.18       13.47      9.86 o 
   4   8  12        2.92        3.17     10.38 o 
   5   8  12       20.64       23.21     10.28 o 
   1   9  12       22.10       33.78      9.83 o 
   2   9  12        0.17        2.55     10.68 o 
   1   1  13      198.19      217.78      7.22 o 
   2   1  13       35.60       42.40      5.26 o 
   3   1  13       50.23       54.93      5.65 o 
   4   1  13        0.16        0.33      5.27 o 
   5   1  13      145.08      162.48      8.52 o 
   6   1  13      105.99       96.32      6.03 o 
   7   1  13       12.92       18.89      5.70 o 
   8   1  13        1.41        5.63      5.00 o 
   9   1  13       50.63       51.37      7.57 o 
  10   1  13       12.48        0.64      8.68 o 
  11   1  13        6.62       14.84      9.79 o 
   0   2  13      293.97      293.13      9.82 o 
   1   2  13      180.36      193.11      7.32 o 
   2   2  13      278.48      281.57      8.99 o 
   3   2  13      216.86      222.49      6.86 o 
   4   2  13       20.46       24.32      4.52 o 
   5   2  13       63.32       56.90      4.12 o 
   6   2  13        3.94        6.71      4.29 o 
   7   2  13        3.96        5.82      4.83 o 
   8   2  13       23.26       21.73      4.98 o 
   9   2  13       18.98       12.95      5.29 o 
  10   2  13        0.78       25.72     13.29 o 
  11   2  13        0.40        4.07     12.19 o 
   1   3  13      644.85      665.37     10.83 o 
   2   3  13      222.55      227.18      7.97 o 
   3   3  13      682.91      680.40     11.90 o 
   4   3  13        3.13        4.54      2.54 o 
   5   3  13       31.08       25.59      6.16 o 
   6   3  13        2.81        2.28      6.72 o 
   7   3  13       12.40        7.60      5.23 o 
   8   3  13      106.65      100.54     10.20 o 
   9   3  13       31.08       34.96     11.97 o 
  10   3  13       10.27        7.95     13.97 o 
   0   4  13      187.74      190.39      9.22 o 
   1   4  13        1.35        3.23      5.77 o 
   2   4  13       14.65       18.49      5.52 o 
   3   4  13      317.66      296.39      8.43 o 
   4   4  13      160.94      153.91      8.78 o 
   5   4  13      252.42      270.08     11.64 o 
   6   4  13       55.26       44.56      9.51 o 
   7   4  13        5.14        8.83      9.83 o 
   8   4  13        0.13        7.76     10.45 o 
   9   4  13       18.22       25.80     12.08 o 
  10   4  13        0.37        9.51     10.98 o 
   1   5  13      100.01       94.55      6.37 o 
   2   5  13       25.59       28.23      6.06 o 
   3   5  13      177.14      182.80     10.22 o 
   4   5  13       45.49       42.32      7.70 o 
   5   5  13      110.01      114.41     12.91 o 
   6   5  13       48.15       51.22     11.24 o 
   7   5  13       32.37       32.73     12.15 o 
   8   5  13        0.58       -0.31     13.01 o 
   9   5  13        6.99       35.41     13.31 o 
   0   6  13       63.97       41.40      9.26 o 
   1   6  13        1.34       -4.13      6.09 o 
   2   6  13        9.47        3.37      4.74 o 
   3   6  13       43.10       64.35      8.98 o 
   4   6  13      117.75      117.38     10.04 o 
   5   6  13       37.90       42.09     11.60 o 
   6   6  13        9.84       34.36     13.47 o 
   7   6  13       41.06       42.52     14.11 o 
   8   6  13        0.98       18.94     14.66 o 
   1   7  13        6.20        0.33      6.13 o 
   2   7  13        0.47        6.55      6.44 o 
   3   7  13        8.80       14.89      9.24 o 
   4   7  13        9.57        7.93      8.81 o 
   5   7  13        3.20       17.73     11.68 o 
   6   7  13        2.42       -2.49     10.18 o 
   7   7  13       57.93       78.93     13.12 o 
   0   8  13       43.72       37.48     14.94 o 
   1   8  13        1.43        9.71      6.50 o 
   2   8  13       13.93       22.40      8.63 o 
   3   8  13        5.38       11.64     10.45 o 
   4   8  13        0.61       -5.61     10.74 o 
   0   0  14      123.28      129.19     25.95 o 
   1   0  14       79.58       69.00      8.43 o 
   2   0  14      148.22      157.47      8.71 o 
   3   0  14       65.60       82.70      7.92 o 
   4   0  14       32.33       30.63      6.76 o 
   5   0  14      271.42      296.46     12.09 o 
   6   0  14      250.39      215.04     12.39 o 
   7   0  14       41.19       36.82      8.59 o 
   8   0  14        0.91        5.06      8.07 o 
   9   0  14       85.59       66.84     12.49 o 
  10   0  14       26.50       23.27      9.80 o 
  11   0  14        4.20       41.06     21.02 o 
   1   1  14       21.82       19.36      5.56 o 
   2   1  14        2.01        5.60      5.03 o 
   3   1  14        0.18       -2.04      4.73 o 
   4   1  14       57.43       57.51      5.49 o 
   5   1  14        0.08       -4.76      4.69 o 
   6   1  14       97.21       97.51      6.14 o 
   7   1  14        7.96        2.45      5.14 o 
   8   1  14       22.91       22.05      6.22 o 
   9   1  14       21.69       12.59      6.86 o 
  10   1  14       12.91       22.83     14.66 o 
   0   2  14      616.90      547.64     13.42 o 
   1   2  14       59.77       69.80      6.11 o 
   2   2  14        0.13        2.65      4.93 o 
   3   2  14      121.32      128.06      6.55 o 
   4   2  14       75.12       66.89      5.70 o 
   5   2  14      130.13      134.04      6.85 o 
   6   2  14       34.75       36.75      4.93 o 
   7   2  14       53.40       45.93      4.11 o 
   8   2  14       23.75       31.59      7.64 o 
   9   2  14        0.84       24.05     10.67 o 
  10   2  14        1.06        5.37     12.13 o 
   1   3  14       17.66       17.86      5.79 o 
   2   3  14       40.59       50.35      7.26 o 
   3   3  14       72.74       76.88      6.77 o 
   4   3  14       25.20       22.70      5.24 o 
   5   3  14       14.01       22.54      8.80 o 
   6   3  14        7.15        4.63      5.95 o 
   7   3  14       54.91       50.90      7.93 o 
   8   3  14       19.69        7.90      9.08 o 
   9   3  14       57.95       86.57     14.17 o 
  10   3  14       29.07       36.17     13.13 o 
   0   4  14       19.73       21.95      7.56 o 
   1   4  14       18.27       15.72      5.19 o 
   2   4  14       86.29       85.70      5.56 o 
   3   4  14      384.34      354.04     14.74 o 
   4   4  14        4.82        2.88      6.80 o 
   5   4  14        2.77       11.51      9.40 o 
   6   4  14       22.10       29.91     10.15 o 
   7   4  14       49.82       50.47     10.95 o 
   8   4  14        0.47       -0.20      9.92 o 
   9   4  14       16.39       22.91     11.23 o 
   1   5  14        0.74        2.64      5.34 o 
   2   5  14        4.44        2.27      5.71 o 
   3   5  14      207.45      199.05     11.58 o 
   4   5  14       22.42        7.96      8.92 o 
   5   5  14        0.02       24.66      9.97 o 
   6   5  14       13.57       22.00     11.30 o 
   7   5  14       36.00       60.90     12.42 o 
   8   5  14        5.45       37.11     13.50 o 
   0   6  14        2.21       12.03     11.53 o 
   1   6  14       87.19       84.95      6.60 o 
   2   6  14       22.72       27.18      6.87 o 
   3   6  14       31.65       30.04      9.84 o 
   4   6  14       26.34       23.39      9.36 o 
   5   6  14       12.92       15.03     12.53 o 
   6   6  14        1.54       34.48     13.52 o 
   7   6  14       54.94       65.34     13.07 o 
   1   7  14       37.32       33.94      7.07 o 
   2   7  14        4.74        9.03      5.42 o 
   3   7  14        2.52       -0.67      8.80 o 
   4   7  14        3.90       13.14      9.08 o 
   5   7  14        8.19       -0.99      9.09 o 
   6   7  14        8.57       33.52     12.71 o 
   0   8  14        1.85       -7.68     10.12 o 
   1   8  14        5.98       13.29      9.98 o 
   2   8  14        1.63       22.60     12.55 o 
   3   8  14        3.38       12.37      9.95 o 
   1   1  15       33.30       28.52      5.91 o 
   2   1  15       30.05       32.24      6.33 o 
   3   1  15       14.28        8.83      6.31 o 
   4   1  15        0.63        4.32      5.28 o 
   5   1  15        3.15        5.87      5.35 o 
   6   1  15       28.13       23.28      5.29 o 
   7   1  15       12.85        6.15      6.65 o 
   8   1  15       19.70       12.33      6.17 o 
   9   1  15        8.78       13.25     12.71 o 
  10   1  15        1.85       13.17      9.94 o 
   0   2  15       77.73       90.75      9.04 o 
   1   2  15      315.37      307.20     11.48 o 
   2   2  15       74.54       88.64      6.69 o 
   3   2  15       99.29       95.83      6.72 o 
   4   2  15        0.00        1.14      5.19 o 
   5   2  15        1.40        4.47      5.77 o 
   6   2  15        5.43        5.41      5.11 o 
   7   2  15        0.52        1.75      4.65 o 
   8   2  15       41.09       38.65      7.15 o 
   9   2  15       15.82       32.02     12.77 o 
  10   2  15        0.44       12.13     10.29 o 
   1   3  15        9.91        5.71      7.31 o 
   2   3  15       62.00       62.04      8.35 o 
   3   3  15       66.47       59.21      6.87 o 
   4   3  15      127.23      127.25      8.23 o 
   5   3  15       59.12       60.24      9.90 o 
   6   3  15        1.51       -0.22      6.78 o 
   7   3  15        4.42       -3.48      7.80 o 
   8   3  15       15.78       11.88     10.30 o 
   9   3  15       17.49       26.78     12.02 o 
   0   4  15        2.95        2.37      7.90 o 
   1   4  15       72.37       63.01      7.01 o 
   2   4  15       22.58       17.76      5.80 o 
   3   4  15        6.19       11.04      4.98 o 
   4   4  15        2.06        2.76      8.57 o 
   5   4  15        3.40       -0.95      7.47 o 
   6   4  15        4.14        5.40      9.00 o 
   7   4  15        5.38      -13.35     11.57 o 
   8   4  15        0.02       10.56     10.64 o 
   9   4  15        4.53       14.67     11.79 o 
   1   5  15        6.99        6.83      6.72 o 
   2   5  15       10.13       16.55      5.93 o 
   3   5  15        7.76        9.43      5.94 o 
   4   5  15       94.01       74.58     10.98 o 
   5   5  15        7.44       -0.17     10.51 o 
   6   5  15        3.67        9.49     10.79 o 
   7   5  15        0.06      -11.17     11.54 o 
   8   5  15        7.38       32.56     13.42 o 
   0   6  15       16.46        8.90      9.56 o 
   1   6  15       31.51       27.76      7.27 o 
   2   6  15       29.32       29.20      7.02 o 
   3   6  15       43.76       47.42     11.53 o 
   4   6  15        0.66       -2.43      8.71 o 
   5   6  15       22.51       36.57     12.31 o 
   6   6  15        0.90       29.73     12.64 o 
   7   6  15       22.15       24.47     13.04 o 
   1   7  15       37.27       37.89      6.67 o 
   2   7  15       29.19       22.62      6.65 o 
   3   7  15       19.95       22.49     11.14 o 
   4   7  15       31.96       64.42     12.66 o 
   5   7  15       17.55       20.83     12.07 o 
   0   8  15        0.10       14.87     14.70 o 
   1   8  15        0.45       11.75     11.61 o 
   0   0  16      295.49      308.66     17.51 o 
   1   0  16       24.99       21.58      8.59 o 
   2   0  16       32.44       33.82     10.64 o 
   3   0  16       10.42       10.06      8.06 o 
   4   0  16       84.57       89.55      8.48 o 
   5   0  16       11.99       11.45      8.13 o 
   6   0  16       76.39       67.59     11.83 o 
   7   0  16       95.43       60.42     10.15 o 
   8   0  16        2.64       18.22     11.64 o 
   9   0  16        2.38       45.64     14.64 o 
   1   1  16      122.47      125.24      7.46 o 
   2   1  16      116.95      123.24      7.48 o 
   3   1  16        2.87       10.18      6.03 o 
   4   1  16       16.43       18.66      6.21 o 
   5   1  16       11.39       11.84      7.16 o 
   6   1  16        0.00        1.95      5.52 o 
   7   1  16        1.24        6.60      6.69 o 
   8   1  16        4.49        4.55      6.41 o 
   9   1  16        7.13       16.76      8.74 o 
   0   2  16       12.26       18.00     10.57 o 
   1   2  16      632.69      624.36     12.31 o 
   2   2  16       41.22       39.22      5.79 o 
   3   2  16      191.68      212.84      8.14 o 
   4   2  16        4.15        5.95      5.39 o 
   5   2  16        0.07       -0.58      6.03 o 
   6   2  16        0.51        1.93      4.72 o 
   7   2  16        8.20        7.42      4.06 o 
   8   2  16        8.41       15.08      7.60 o 
   9   2  16        9.85       38.37     14.89 o 
   1   3  16      331.34      335.46     10.32 o 
   2   3  16       53.47       48.00      7.27 o 
   3   3  16       85.50       87.02      7.05 o 
   4   3  16       45.36       37.96      6.69 o 
   5   3  16        3.05        8.76      7.91 o 
   6   3  16       12.63       14.68      9.36 o 
   7   3  16       30.11       29.54      8.96 o 
   8   3  16        5.92       16.21     10.63 o 
   9   3  16        0.45       13.89     10.18 o 
   0   4  16       37.19       36.86      9.55 o 
   1   4  16       61.85       45.92      6.19 o 
   2   4  16       12.47       11.99      5.92 o 
   3   4  16       53.45       41.84      6.19 o 
   4   4  16       19.10       26.36      8.78 o 
   5   4  16       22.00       36.56      8.20 o 
   6   4  16        1.14       12.17     10.57 o 
   7   4  16       14.07       36.96     13.26 o 
   8   4  16        4.86       11.56     14.28 o 
   1   5  16       43.28       40.33      6.77 o 
   2   5  16        4.12        8.01      6.88 o 
   3   5  16       79.26       62.38     11.72 o 
   4   5  16       25.96       33.80     11.42 o 
   5   5  16        0.67       -4.41     10.38 o 
   6   5  16       37.16       63.67     12.03 o 
   7   5  16        2.44       11.81     10.81 o 
   0   6  16       31.31       35.20     10.54 o 
   1   6  16        0.49       10.58      6.53 o 
   2   6  16        0.53       10.81      7.04 o 
   3   6  16       21.35       15.15      9.81 o 
   4   6  16        6.47        8.47     11.61 o 
   5   6  16       17.91       39.06     12.54 o 
   6   6  16        2.15       26.93     12.66 o 
   1   7  16       12.31       26.36      8.37 o 
   2   7  16       22.17       25.36     12.35 o 
   3   7  16        2.05       12.66     10.71 o 
   4   7  16       12.52       10.50      9.78 o 
   1   1  17        0.60       -1.45      5.81 o 
   2   1  17      269.29      276.00      9.00 o 
   3   1  17        5.12        9.31      5.87 o 
   4   1  17       74.14       60.32      6.84 o 
   5   1  17       12.15       12.19      5.82 o 
   6   1  17       21.06       20.26      7.96 o 
   7   1  17       21.75       27.52      6.63 o 
   8   1  17       16.20       36.19      8.48 o 
   9   1  17        3.33       12.05     14.42 o 
   0   2  17      191.56      183.89     10.88 o 
   1   2  17       48.37       38.27      6.90 o 
   2   2  17        0.20        4.63      6.39 o 
   3   2  17        4.33        2.08      6.22 o 
   4   2  17       10.31        5.03      5.65 o 
   5   2  17        4.81        3.46      5.46 o 
   6   2  17       11.17       17.11      7.00 o 
   7   2  17       46.57       36.03      7.20 o 
   8   2  17        7.01        3.17      7.84 o 
   1   3  17       69.20       51.82      8.73 o 
   2   3  17        2.88        3.06      7.76 o 
   3   3  17       33.26       36.15      6.99 o 
   4   3  17        2.61        1.78      6.93 o 
   5   3  17        2.87        8.20      6.35 o 
   6   3  17        3.30       -3.41      9.07 o 
   7   3  17        0.30        8.75      9.88 o 
   8   3  17       11.61        8.45     10.43 o 
   0   4  17       30.98       27.55      9.01 o 
   1   4  17        0.00        4.08      6.37 o 
   2   4  17        1.16        5.91      5.74 o 
   3   4  17        9.62        3.49      4.99 o 
   4   4  17       11.75       14.61      9.63 o 
   5   4  17        1.12        8.28      9.44 o 
   6   4  17       34.91       32.03     13.82 o 
   7   4  17        1.92       16.50     11.33 o 
   1   5  17        2.14        7.07      6.06 o 
   2   5  17        2.55        2.12      6.66 o 
   3   5  17        0.91        8.76      5.94 o 
   4   5  17       16.43       26.27     11.27 o 
   5   5  17        0.05       18.93     11.84 o 
   6   5  17        8.31       40.33     14.08 o 
   0   6  17        4.63        6.46     14.22 o 
   1   6  17        0.67       11.09      6.36 o 
   2   6  17       32.01       19.46      7.63 o 
   3   6  17       20.83       45.31     15.61 o 
   4   6  17        0.60       -8.12     12.29 o 
   5   6  17        0.00       28.01     12.04 o 
   1   7  17        5.67       -6.91     11.92 o 
   0   0  18      156.42      186.37     15.19 o 
   1   0  18       60.71       67.40     10.68 o 
   2   0  18        5.78       -2.43      9.24 o 
   3   0  18       41.26       46.01      9.64 o 
   4   0  18        3.44       -0.50      8.81 o 
   5   0  18       30.45       39.26     10.68 o 
   6   0  18        5.57       19.96     10.91 o 
   7   0  18        0.36       -7.81     11.94 o 
   8   0  18        1.16       24.35     11.85 o 
   1   1  18      129.99      135.33      7.77 o 
   2   1  18      275.30      274.79     10.70 o 
   3   1  18        3.24       -4.49      6.49 o 
   4   1  18        0.07        6.95      6.78 o 
   5   1  18       39.16       26.09      6.37 o 
   6   1  18        0.20        3.74      8.29 o 
   7   1  18        5.55       14.35      7.01 o 
   8   1  18       11.36       -1.04     12.79 o 
   0   2  18       30.06       35.55     12.92 o 
   1   2  18        0.99        3.43      6.10 o 
   2   2  18       24.47       27.37      7.56 o 
   3   2  18       28.38       44.20      8.33 o 
   4   2  18       23.34       18.64      6.47 o 
   5   2  18        0.04       -1.46      5.84 o 
   6   2  18       12.11        9.85      6.26 o 
   7   2  18        5.74       20.53      9.93 o 
   8   2  18        3.70       11.32     11.22 o 
   1   3  18        3.44       10.37      7.49 o 
   2   3  18        0.45        1.77      7.28 o 
   3   3  18        0.62       10.54      8.37 o 
   4   3  18       21.64       26.99      8.00 o 
   5   3  18        1.27        3.72      6.05 o 
   6   3  18       37.81       70.78     12.45 o 
   7   3  18        1.68       -3.92     10.96 o 
   0   4  18       10.66        5.03      9.86 o 
   1   4  18        0.52        4.16      7.21 o 
   2   4  18        5.61       12.72      8.14 o 
   3   4  18        2.06        6.26      6.29 o 
   4   4  18        6.82       26.89      9.24 o 
   5   4  18        0.88        6.96     10.95 o 
   6   4  18        0.27        7.29      8.93 o 
   1   5  18       10.02       16.61      6.80 o 
   2   5  18       13.45        7.98      5.93 o 
   3   5  18        5.27       17.16     12.10 o 
   4   5  18        2.35      -15.27     11.90 o 
   5   5  18       41.81       58.39     12.48 o 
   0   6  18        2.77       16.30     10.87 o 
   1   6  18       19.01        9.92      9.69 o 
   2   6  18        0.19       29.50     12.23 o 
   3   6  18        8.53       17.83     12.15 o 
   1   1  19      305.82      304.48     10.12 o 
   2   1  19        7.99       15.32      8.90 o 
   3   1  19        0.63        1.86      6.44 o 
   4   1  19        7.39       15.73      7.34 o 
   5   1  19       13.81       19.12      7.97 o 
   6   1  19        1.06        0.62      8.76 o 
   7   1  19        0.12       10.79      8.88 o 
   0   2  19       64.93       53.59     11.27 o 
   1   2  19       14.08        6.63      6.83 o 
   2   2  19        3.56       11.82      6.97 o 
   3   2  19       13.93       22.85      8.26 o 
   4   2  19        1.17        4.98      7.28 o 
   5   2  19       15.93       25.01      8.02 o 
   6   2  19        4.07        9.96      9.63 o 
   7   2  19        0.23       16.44     11.25 o 
   1   3  19        5.02       -9.86      8.13 o 
   2   3  19       16.99       18.77      8.84 o 
   3   3  19        3.14        7.76      8.70 o 
   4   3  19        0.24        5.17      8.09 o 
   5   3  19        2.99       21.40     10.41 o 
   6   3  19        0.26        1.85      9.58 o 
   0   4  19       18.76       23.60     12.31 o 
   1   4  19        0.03        7.39      6.90 o 
   2   4  19        4.03        4.93      6.87 o 
   3   4  19       21.47       17.31      7.63 o 
   4   4  19       18.61       30.88      9.30 o 
   5   4  19       15.76       24.95     12.01 o 
   1   5  19        0.00        6.34      7.94 o 
   2   5  19        0.10       16.88      9.97 o 
   3   5  19        4.04       12.02     10.29 o 
   4   5  19        0.76        3.31     12.09 o 
   0   0  20      680.68      676.16     29.25 o 
   1   0  20       87.69       84.30     11.44 o 
   2   0  20       34.49       43.03     11.56 o 
   3   0  20        0.01       31.86     11.48 o 
   4   0  20       87.02       84.53     12.40 o 
   5   0  20        7.47        7.74      9.43 o 
   6   0  20        2.23        9.77     15.89 o 
   1   1  20       41.96       44.78      8.77 o 
   2   1  20       14.63       26.49      7.64 o 
   3   1  20        0.84        4.42      7.50 o 
   4   1  20        3.72       17.10      7.59 o 
   5   1  20       17.61       31.07      7.60 o 
   6   1  20        0.56       17.98      8.93 o 
   0   2  20        0.04       14.89     10.89 o 
   1   2  20        7.40       10.26      9.26 o 
   2   2  20       13.38       15.69      7.59 o 
   3   2  20        2.75        4.88      8.18 o 
   4   2  20        0.75       21.81      9.94 o 
   5   2  20        5.47       10.70     10.06 o 
   6   2  20       20.56       35.75     11.49 o 
   1   3  20        3.52        9.88     10.35 o 
   2   3  20        0.46       10.64      8.86 o 
   3   3  20        8.69       21.52      8.74 o 
   4   3  20       18.30       37.33      9.98 o 
   5   3  20        4.19       10.11     12.48 o 
   0   4  20        0.31       -0.02     10.72 o 
   1   4  20        0.76       15.21      7.98 o 
   2   4  20        3.35       17.25      8.25 o 
   3   4  20        0.37       15.86      9.56 o 
   4   4  20       10.52       21.42      9.86 o 
   1   5  20        3.42       21.76      8.09 o 
   1   1  21       22.70       26.10      8.44 o 
   2   1  21       17.37       39.52      8.74 o 
   3   1  21       31.28       22.87      8.77 o 
   4   1  21       30.67       28.98      9.14 o 
   5   1  21        6.30       26.29     10.15 o 
   0   2  21        5.17        3.94     14.67 o 
   1   2  21        3.06        6.25      8.97 o 
   2   2  21        2.45       22.31     10.49 o 
   3   2  21        0.03       19.23      8.42 o 
   4   2  21        0.10       24.88     10.35 o 
   1   3  21        1.02       25.67      9.54 o 
   2   3  21        0.39       11.05      9.11 o 
   3   3  21        6.11       15.40     10.61 o 
   0   4  21        7.75       19.85     13.09 o 
   0   0  22       30.49       16.34     17.20 o 
   1   0  22       27.48       25.01     16.39 o 
   2   0  22       19.66       39.82     13.07 o 
   3   0  22      115.01      145.77     15.71 o 
   1   1  22        2.82       19.87      7.86 o 
   2   1  22        1.69       -1.48      8.22 o 
   3   1  22       26.67       35.26     10.01 o 
   0   2  22        1.20      -10.70     12.75 o 
   1   2  22        0.50       14.33      9.82 o 
   2   2  22        2.57       11.10      9.49 o 
                                                 
